# Supplementary material for: Compound Heterozygous Variants in the Coiled-Coil Domain Containing 40 Gene in a Chinese Family with Primary Ciliary Dyskinesia Cause Extreme Phenotypic Diversity in Cilia Ultrastructure
Source: Front Genet. 2018 Feb 2;9:23. doi: 10.3389/fgene.2018.00023 (PMC5801289; doi:10.3389/fgene.2018.00023)
Supplement: DATA SHEET S1 — The list of known genes associated with PCD in OMIM. [file Data_Sheet_1.XLSX]

## Sheet: Sheet1
Location	Phenotype	Inheritance	Gene/Locus	Gene/Locus omim number
2p23.3	Ciliary dyskinesia, primary, 21	AR	DRC1	615288
3p21.31	Ciliary dyskinesia, primary, 22	AR	ZMYND10	607070
3p21.1	?Ciliary dyskinesia, primary, 37	AR	DNAH1	603332
3q26.33	Ciliary dyskinesia, primary, 14	AR	CCDC39	613798
5p15.2	Ciliary dyskinesia, primary, 3, with or without situs inversus	AR	DNAH5	603335
5q11.2	Ciliary dyskinesia, primary, 29	AR	CCNO	607752
6p21.1	Ciliary dyskinesia, primary, 12		RSPH9	612648
6q22.1	Ciliary dyskinesia, primary, 11		RSPH4A	612647
6q25.3	Ciliary dyskinesia, primary, 32	AR	RSPH3	615876
7p22.3	Ciliary dyskinesia, primary, 18	AR	DNAAF5	614864
7p15.3	Ciliary dyskinesia, primary, 7, with or without situs inversus	AR	DNAH11	603339
7p14.1	Ciliary dyskinesia, primary, 6	AR	NME8	607421
8q22.2	Ciliary dyskinesia, primary, 28	AR	SPAG1	603395
8q24.22	Ciliary dyskinesia, primary, 19	AR	LRRC6	614930
9p13.3	Ciliary dyskinesia, primary, 1, with or without situs inversus	AR	DNAI1	604366
10p12.1	Ciliary dyskinesia, primary, 23	AR	ARMC4	615408
11q13.4	Ciliary dyskinesia, primary, 34	AR	DNAJB13	610263
12q13.12	Ciliary dyskinesia, primary, 27	AR	CCDC65	611088
14q21.3	Ciliary dyskinesia, primary, 10	AR	DNAAF2	612517
14q24.3	Ciliary dyskinesia, primary, 16	AR	DNAL1	610062
15q21.3	Ciliary dyskinesia, primary, 25	AR	DNAAF4	608706
16q22.2	Ciliary dyskinesia, primary, 5	AR	HYDIN	610812
16q24.1	Ciliary dyskinesia, primary, 13	AR	DNAAF1	613190
16q24.3	Ciliary dyskinesia, primary, 33	AR	GAS8	605178
17q21.2	Ciliary dyskinesia, primary, 35	AR	TTC25	617095
17q21.31	Ciliary dyskinesia, primary, 17	AR	CCDC103	614677
17q25.1	Ciliary dyskinesia, primary, 9, with or without situs inversus	AR	DNAI2	605483
17q25.3	Ciliary dyskinesia, primary, 15		CCDC40	613799
19p13.2	Ciliary dyskinesia, primary, 30	AR	CCDC151	615956
19q13.33	Ciliary dyskinesia, primary, 20	AR	CCDC114	615038
19q13.42	Ciliary dyskinesia, primary, 2	AR	DNAAF3	614566
21q22.11	Ciliary dyskinesia, primary, 26	AR	C21orf59	615494
21q22.3	Ciliary dyskinesia, primary, 24	AR	RSPH1	609314
Xq22.3	Ciliary dyskinesia, primary, 36, X-linked	XLR	PIH1D3	300933
